# Supplementary material for: Superior venous use of bridge balloon for percutaneous lead extraction in a patient with an interrupted inferior vena cava: a case report
Source: Eur Heart J Case Rep. 2026 Apr 15;10(4):ytag252. doi: 10.1093/ehjcr/ytag252 (PMC13128198; doi:10.1093/ehjcr/ytag252)
Supplement: ytag252_Supplementary_Data [file ytag252_supplementary_data.zip]

Archive with 1 entries (1 files):
- EHJ video clips.pptx
